# Supplementary material for: Safety and Efficacy of Sodium and Potassium Arachidonic Acid Salts in the Young Pig
Source: Nutrients. 2021 Apr 27;13(5):1482. doi: 10.3390/nu13051482 (PMC8145490; doi:10.3390/nu13051482)
Supplement: Supplementary file 1 [file nutrients-13-01482-s001.zip]

Archive with 1 entries (1 files):
- nutrients-1193501-supplementary.pdf
